# Supplementary material for: Discovery and preclinical evaluation of anti-miR-17 oligonucleotide RGLS4326 for the treatment of polycystic kidney disease
Source: Nat Commun. 2019 Sep 12;10:4148. doi: 10.1038/s41467-019-11918-y (PMC6742637; doi:10.1038/s41467-019-11918-y)
Supplement: Supplementary file 3 — Source Data [file 41467_2019_11918_MOESM3_ESM.xlsx]

## Sheet: Fig1B
Figure 1B
Individual Oligos	miR-17 Luciferase Activity (Fold Change)
Negative Control	1.1
	0.99
	1
	1
	1.03
	1.08
	1.12
	1.12
	1.12
	1.13
	1.15
	1.17
	1.19
	1.19
	1.19
	1.19
	1.22
	1.23
	1.23
	1.25
	1.25
	1.25
	1.26
	1.29
	1.29
	1.29
	1.3
	1.3
	1.3
	1.32
	1.32
	1.33
	1.33
	1.33
	1.35
	1.35
	1.35
	1.37
	1.38
	1.39
	1.4
	1.41
	1.42
	1.42
	1.42
	1.42
	1.45
	1.5
	1.51
	1.51
	1.52
	1.55
	1.58
	1.59
	1.59
	1.59
	1.62
	1.63
	1.66
	1.67
	1.7
	1.73
	1.73
	1.78
	1.83
	1.89
	1.9
	1.92
	1.92
	1.95
	2.03
	2.03
	2.06
	2.14
	2.21
	2.27
	2.29
	2.31
	2.32
	2.38
	2.48
	2.48
	2.66
	2.67
	2.72
	2.72
	2.73
	2.77
	2.8
	2.82
	2.82
	2.84
	2.96
	2.99
	3.01
	3.15
	3.41
	3.43
	3.48
	3.52
	3.52
	3.85
	3.89
	3.96
	3.97
RGLS4326	4.13
	4.15
	4.24
	4.5
	4.8
	5.3
	5.35
	5.43
	5.83
	5.99
	6.18
	6.46
	6.5
	6.53
	6.56
	6.61
	6.86
	7.11
	7.14
	7.15
	7.16
	7.17
	7.61
	8.32
	8.41
	9.76
	9.81
	9.9
	9.97
	9.97
	11.09
	11.55
	11.57
	11.62
	11.94
	11.95
	12.07
	12.14
	12.17
	12.24
	12.42
	12.49
	13.47
	13.53
	13.53
	14.64
	14.84
	14.85
	15.47
	15.47
	15.71
	15.86
	15.88
	15.9
	16.2
	16.25
	16.42
Anti-miR-17 (2)	16.67
	17.28
	17.48
	18.06
	18.21
	18.39
	19.2
	20.19
	20.54
	20.57
	20.6
	20.62
	20.9
	21.71
	22.57
Anti-miR-17 (3)	22.86
	23.14
	23.14
	23.29
	23.32
	24.72
	24.8
	25.63
	26.09
	26.19
	27.41
	28.1
	28.5
	28.9
	29.46
	29.56
	30.07
	30.85
	31.52

## Sheet: Fig1C
Figure 1C
Individual Oligo	miR-17 Displacement (log2FC)
	2.1552	0.8687	-0.9923	0.3147
	0.931875	0.661374	0.537875	1.81137
	1.6512	1.3842	-1.2338	2.2542
	-0.88912	1.44138	1.72737	2.01238
	0.279375	0.976375	2.37838	0.887875
	2.7242	1.4707	-1.8703	2.2237
	2.6877	1.8382	-1.9113	2.0032
	1.4392	1.5477	-1.0653	2.7722
	1.16038	0.796875	1.64937	1.34838
	-0.28663	1.98388	1.04487	2.45688
	3.2512	2.2282	-1.0013	0.7702
	2.25537	-1.19013	1.91837	2.55987
	1.52937	2.03938	1.59738	1.79137
	3.4082	2.2682	-1.1623	2.5402
Anti-miR-17 (2)	2.9422	2.9527	-1.4153	2.6352
	1.60438	2.17088	1.52838	2.36337
	3.5607	2.4742	-0.5148	2.8447
	3.1612	3.1992	0.0187	2.7327
Anti-miR-17 (3)	2.5097	2.8297	1.7842	2.9672	3.10188	0.757375	1.75838	1.82987	2.39887	1.73337	2.83338	3.01087
	2.82187	3.10638	2.64887	4.35137
RGLS4326	4.29737	2.50237	3.57088	3.79838

## Sheet: Fig1D
Figure 1D
Individual Oligo	miR-17 Displacement (log2FC)
Anti-miR-17 (3)	2.01455	1.6578	1.2588	1.74955	1.6693
RGLS4326	2.068	2.85305	2.5658	2.54455	2.8508
Anti-miR-17 (2)	2.60705	3.17005	3.00455	3.03355	2.2868

## Sheet: Fig1E
Figure 1E
	Anti-miR-17 (3)		RGLS4326		Anti-miR-17 (2)
	Mean	SD	Mean	SD	Mean	SD
Kidney-to-Liver Ratio (Fold)	1.9	3	13.2	1.5	1.9	1.3

## Sheet: Fig1F
Figure 1F
	Anti-miR-17 (3)		RGLS4326		Anti-miR-17 (2)
	Mean	SD	Mean	SD	Mean	SD
Kidney-to-Liver Ratio (Fold)	0.7	0.8	2.6	1.6	0.6	1.6

## Sheet: Fig2A
Figure 2A
	miR-17 Luciferase Activity (Fold Change)
	RGLS4326 (1)			RGLS4326 (2)			RGLS4326 (3)			RGLS4326 (4)			RGLS4326 (5)			RGLS4326 (6)			RGLS4326 (7)			Control Oligo
Concentration (nM)	Mean	SD	N	Mean	SD	N	Mean	SD	N	Mean	SD	N	Mean	SD	N	Mean	SD	N	Mean	SD	N	Mean	SD	N
250	14.5	0.6	3	14.3	1.6	3	12.6	1.2	3	13.9	3.7	3	12.9	6.5	3	9.6	4.8	3	11.4	0	3
125	13.4	0.2	3	14.1	1.5	3	10.3	0.4	3	15.4	1.9	3	13	6.5	3	11	4	3	13.4	0.1	3
62.5	11.3	0.3	3	13.5	0.8	3	9.3	0.3	3	10.8	1.8	3	10.5	5	3	8	2.7	3	8.8	0.1	3
31.25	10.2	0.5	3	7.4	0.9	3	7.9	0.5	3	8.7	1.7	3	7.6	3.4	3	6.4	2.4	3	7.6	0.2	3
15.625	7.1	0.2	3	5.7	0.4	3	4.8	0.1	3	4.8	0.8	3	5.4	2.9	3	4.4	1.7	3	5.2	0.2	3
7.813	4.9	0.2	3	3.7	0.2	3	3.1	0.2	3	3.2	0.5	3	4	1.5	3	3.5	1	3	3.9	0.1	3
3.906	3.1	0.3	3	2.7	0.4	3	2.7	0.1	3	2.3	0.6	3	2.4	1	3	2.1	0.4	3	2.2	0.2	3
0.001	1	0.2	3	1	0.2	3	1	0.3	3	1	0.2	3	1	0.2	3	1	0.2	3	1	0.1	3
1000																						0.2	0	3
500																						0.6	0	3
250																						0.9	0	3
125																						0.7	0	3
62.5																						0.9	0	3
31.25																						1.1	0	3
15.625																						0.9	0	3
7.813																						0.9	0	3
3.906																						0.7	0	3
0.001																						0.9	0	3

## Sheet: Fig2B
Figure 2B
	RGLS4326 (1)			RGLS4326 (2)			RGLS4326 (3)			RGLS4326 (4)			Control Oligo
Concentration (nM)	miR-17 PD-Sig (Log2FC)			miR-17 PD-Sig (Log2FC)			miR-17 PD-Sig (Log2FC)			miR-17 PD-Sig (Log2FC)			miR-17 PD-Sig (Log2FC)
1200	0.375696	0.39376	0.403934	0.366919	0.36493	0.355355	0.273836	0.306773	0.341398	0.389839	0.322751	0.297887
600	0.377061	0.313543	0.256132	0.315632	0.31049	0.326191	0.321545	0.306587	0.296799	0.274744	0.289576	0.298964
300	0.319295	0.209491	0.151381	0.235818	0.308089	0.275979	0.293545	0.235753	0.259908	0.360987	0.436449	0.333857
75	0.186992	0.135924	0.123082	0.1059	0.149682	0.137081	0.0810984	0.164789	0.200985	0.157603	0.117489	0.0953745
37.5	0.116778	0.103583	0.126018	0.0797384	0.145737	0.137622	0.193796	0.158173	0.0676044	0.103321	0.166174	0.143608
18.75	-0.0725889	0.0217638	0.0814455	0.154823	0.126412	0.0721241	0.0591424	0.024798	0.0501915	0.121848	0.100868	0.0553979
9.38	0.0316625	-0.0373244	0.00218243	-0.0402953	-0.00757685	0.0256267	-0.0454747	-0.06246	-0.0327424	-0.035693	-0.0585871	-0.0240476
2.34	-0.108466	-0.070726	-0.10185	-0.0538131	-0.0356397	0.135592	-0.0168813	-0.066083	-0.0360944	-0.101998	-0.108001	-0.0434252
0.29	-0.0136218	-0.0514227	-0.0194161	0.00658924	0.0225645	-0.0011091	-0.123149	-0.140612	-0.122325	-0.118036	-0.0794461	-0.126366
0.001	0.000281188	-0.0114643	0.0111832	0.000281188	-0.0114643	0.0111832	-0.0227981	-0.0227751	0.0455732	-0.0227981	-0.0227751	0.0455732
30													-0.04849	-0.05536	-0.01072
100													-0.00688	-0.03065	0.050596
300													-0.00078	0.011164	0.014292

## Sheet: Fig2C
Figure 2C
	Control Oligo			RGLS4326
Concentration	Pkd1 (FC)			Pkd1 (FC)
30nM	-0.00154	-0.01752	-0.05714	0.42277	0.336594	0.396447
300nM	0.017012	-0.07993	-0.08843	-0.12359	0.363948	0.397567

## Sheet: Fig2D
Figure 2D
	Control Oligo			RGLS4326
Concentration	Pkd2 (FC)			Pkd2 (FC)
30nM	0.041777	0.058992	0.047065	0.138483	0.097028	0.117244
300nM	-0.09885	-0.09555	-0.01452	0.121044	0.134625	0.186327

## Sheet: Fig2E
Figure 2E
	RGLS4326			Control Oligo
Cell lines:	miR-17 PD-Sig (Log2FC)			miR-17 PD-Sig (Log2FC)
DBA-WT	0.316549	0.389355	0.489797	0.0652935	0.0829835	0.159875
DBA-PKD	0.515278	0.584344	0.46883	-0.0496461	-0.0894652	-0.0631725
M1	0.210692	0.170287	0.158024	-0.0964918	-0.0677047	-0.0686034
MDCT	0.119626	0.103819	0.127066	0.0432777	0.0316616	0.042047
LTL-WT	0.334552	0.361474	0.359923	-0.0443153	-0.0157194	-0.0604094
LTL-PKD	0.387842	0.402094	0.391578	-0.0713732	-0.00169392	-0.00808367

[truncated: 49 more sheets: Fig2F, Fig3B, Fig3D, Fig3E, Fig3G, Fig3H, Fig4A, Fig4B, Fig4C, Fig4F, Fig4G, Fig4H, Fig4I, Fig5A, Fig5B, Fig5C, Fig5E, Fig5F, Fig5H, Fig5I …]
